# Supplementary material for: Bioinspired and Post-Functionalized 3D-Printed Surfaces with Parahydrophobic Properties
Source: Biomimetics (Basel). 2021 Dec 13;6(4):71. doi: 10.3390/biomimetics6040071 (PMC8698420; doi:10.3390/biomimetics6040071)
Supplement: Supplementary file 1 [file biomimetics-06-00071-s001.zip]

Archive with 1 entries (1 files):
- biomimetics-1495438-supplementary.pdf
